# Supplementary material for: Effect of Long-Term Supplementation With Silkworm Pupae Oil on the Methane Yield, Ruminal Protozoa, and Archaea Community in Sheep
Source: Front Microbiol. 2022 Mar 8;13:780073. doi: 10.3389/fmicb.2022.780073 (PMC8964344; doi:10.3389/fmicb.2022.780073)
Supplement: Supplementary File 1 — Read stats, OTUs taxonomy and percent abundance. [file Data_Sheet_1.xlsx]

## Sheet: Read stats
Sample	Total number of reads	Filtered or chimeric reads	Reads in OTUs	% Filtered or Chimeric Reads	% Reads in OTUs
CTR1	427308	156172	271136	36.5479	63.4521
CTR2	490335	176608	313727	36.0178	63.9822
CTR3	422039	159738	262301	37.8491	62.1509
CTR4	426767	156687	270080	36.7149	63.2851
CTR5	467045	155633	311412	33.3229	66.6771
CTR6	446071	161555	284516	36.2173	63.7827
Mean	446594	161066	285529	36.1117	63.8883
SD	27202.2	7952.37	22142.5	1.50798	1.50798
CON1	464745	158515	306230	34.108	65.892
CON2	253522	97710	155812	38.541	61.459
CON3	323923	107937	215986	33.3218	66.6782
CON4	392504	143002	249502	36.4333	63.5667
CON5	381778	149810	231968	39.2401	60.7599
CON6	348747	124518	224229	35.7044	64.2956
Mean	360870	130249	230621	36.2248	63.7752
SD	71082.4	24222.7	48839.4	2.35285	2.35285
INT1	451666	154822	296844	34.278	65.722
INT2	436938	164397	272541	37.6248	62.3752
INT3	418628	143458	275170	34.2686	65.7314
INT4	410327	148871	261456	36.2811	63.7189
INT5	424507	157040	267467	36.9935	63.0065
INT6	419335	153863	265472	36.6921	63.3079
Mean	426900	153742	273158	36.023	63.977
SD	14967.7	7142.47	12600.4	1.42442	1.42442
Total	7406185	2670336	4735849
	0

## Sheet: OTU_taxonomy
otu_id	Taxonomy	CTR1	CTR2	CTR3	CTR4	CTR5	CTR6	CON1	CON2	CON3	CON4	CON5	CON6	INT1	INT2	INT3	INT4	INT5	INT6
AY196673	k__Archaea;p__Euryarchaeota;c__Methanobacteria;o__Methanobacteriales;f__Methanobacteriaceae;g__Methanobrevibacter;s__Methanobrevibacter millerae	2544	4250	9720	4806	5520	2345	8089	794	7688	5965	3925	7225	5527	6312	16447	5699	1903	2721
JF302512	k__Archaea;p__Euryarchaeota;c__Methanobacteria;o__Methanobacteriales;f__Methanobacteriaceae;g__Methanobrevibacter;s__Methanobrevibacter gottschalkii clade	5264	8076	4404	3481	4648	3467	6967	5324	7358	3638	5376	5440	15640	3925	3241	4162	1717	5714
JF302216	k__Archaea;p__Euryarchaeota;c__Methanobacteria;o__Methanobacteriales;f__Methanobacteriaceae;g__Methanobrevibacter;s__Methanobrevibacter wolinii	1316	945	4390	26	7774	7978	13423	290	590	15451	408	119	7089	15957	7997	1454	36	1569
JF302035	k__Archaea;p__Euryarchaeota;c__Methanobacteria;o__Methanobacteriales;f__Methanobacteriaceae;g__Methanobrevibacter;s__Methanobrevibacter gottschalkii clade	1791	2643	5380	2956	3205	1431	4767	451	4601	3860	2138	4337	2977	3871	10332	3518	1431	1716
EU863825	k__Archaea;p__Euryarchaeota;c__Methanobacteria;o__Methanobacteriales;f__Methanobacteriaceae;g__Methanobrevibacter;s__Methanobrevibacter gottschalkii clade	3779	5403	2646	2332	2920	2190	4272	734	4792	2518	3251	3456	9163	2617	2185	2917	1356	3959
JF302162	k__Archaea;p__Euryarchaeota;c__Methanobacteria;o__Methanobacteriales;f__Methanobacteriaceae;g__Methanobrevibacter;s__Methanobrevibacter ruminantium clade	1331	2507	447	1347	3998	2724	1037	713	3850	1322	6406	1643	749	958	4741	920	2110	1119
JF302127	k__Archaea;p__Euryarchaeota;c__Methanobacteria;o__Methanobacteriales;f__Methanobacteriaceae;g__Methanobrevibacter;s__Methanobrevibacter gottschalkii clade	163	3453	628	16127	195	95	31	16	248	1937	101	2249	1166	1670	1016	902	3979	300
M04635:47:000000000-C9JGC:1:1102:5256:4204 1:N:0:10/M04635:47:000000000-C9JGC:1:1102:5256:4204 2:N:0:10	k__Archaea;p__Euryarchaeota;c__Thermoplasmata;o__Methanomassiliicoccales;f__Methanomassiliicoccaceae;g__Group12;s__Group12 sp. ISO4-H5	641	2929	1294	529	775	2426	1504	624	1876	1416	5107	2701	1480	637	474	2146	2059	817
AJ009958	k__Archaea;p__Euryarchaeota;c__Methanobacteria;o__Methanobacteriales;f__Methanobacteriaceae;g__Methanobrevibacter;s__Methanobrevibacter gottschalkii clade	5243	294	3059	537	9164	1681	841	7	52	155	928	12	8	350	62	3050	52	3925
M04635:47:000000000-C9JGC:1:1102:24102:15082 1:N:0:10/M04635:47:000000000-C9JGC:1:1102:24102:15082 2:N:0:10	k__Archaea;p__Euryarchaeota;c__Thermoplasmata;o__Methanomassiliicoccales;f__Methanomassiliicoccaceae;g__Group12;s__Group12 sp. ISO4-H5	2145	4201	2108	667	1512	1408	1389	553	791	1277	1364	1646	2973	1096	150	2450	1218	1658
AY351440	k__Archaea;p__Euryarchaeota;c__Methanobacteria;o__Methanobacteriales;f__Methanobacteriaceae;g__Methanobrevibacter;s__Methanobrevibacter gottschalkii clade	630	1707	2707	2246	2572	2295	349	323	158	1131	1785	684	1652	562	1671	1068	2684	751
AJ009959	k__Archaea;p__Euryarchaeota;c__Methanobacteria;o__Methanobacteriales;f__Methanobacteriaceae;g__Methanobrevibacter;s__Methanobrevibacter ruminantium clade	961	1565	235	898	2232	1501	587	461	2366	814	3595	1015	417	511	2954	607	1670	764
JF302074	k__Archaea;p__Euryarchaeota;c__Methanobacteria;o__Methanobacteriales;f__Methanobacteriaceae;g__Methanobrevibacter;s__Methanobrevibacter gottschalkii clade	9	235	6	455	10	35	36	17928	62	55	10	36	97	4	20	4	20	7
FJ919263	k__Archaea;p__Euryarchaeota;c__Methanobacteria;o__Methanobacteriales;f__Methanobacteriaceae;g__Methanobrevibacter;s__Methanobrevibacter gottschalkii clade	3596	171	1733	346	5436	1024	505	8	40	117	608	10	5	215	31	1957	25	2714
GQ906572	k__Archaea;p__Euryarchaeota;c__Methanobacteria;o__Methanobacteriales;f__Methanobacteriaceae;g__Methanobrevibacter;s__Methanobrevibacter gottschalkii clade	29	837	368	10269	157	812	23	13	177	1278	67	1073	590	607	665	373	754	50
DQ402014	k__Archaea;p__Euryarchaeota;c__Methanobacteria;o__Methanobacteriales;f__Methanobacteriaceae;g__Methanobacterium;s__Methanobacterium sp.	2063	1240	1043	117	505	331	13	65	74	48	1104	884	1559	503	2223	1255	1439	1520
DQ135988	k__Archaea;p__Euryarchaeota;c__Methanobacteria;o__Methanobacteriales;f__Methanobacteriaceae;g__Methanobrevibacter;s__Methanobrevibacter gottschalkii clade	488	1086	1517	1456	1670	1391	211	191	126	745	1032	417	944	352	1048	646	2032	470
AB541674	k__Archaea;p__Euryarchaeota;c__Methanobacteria;o__Methanobacteriales;f__Methanobacteriaceae;g__Methanosphaera;s__Methanosphaera sp. ISO3-F5	966	392	2946	514	59	8	8	284	85	1995	809	7	1974	538	2329	1196	426	718
JF302440	k__Archaea;p__Euryarchaeota;c__Methanobacteria;o__Methanobacteriales;f__Methanobacteriaceae;g__Methanobrevibacter;s__Methanobrevibacter gottschalkii clade	260	180	602	1425	109	1573	60	13	117	42	279	93	86	92	140	1506	5274	250
JF302073	k__Archaea;p__Euryarchaeota;c__Methanobacteria;o__Methanobacteriales;f__Methanobacteriaceae;g__Methanobrevibacter;s__Methanobrevibacter gottschalkii clade	75	86	657	1	476	467	1489	14	46	1286	44	8	638	2266	890	95	5	119
EU413571	k__Archaea;p__Euryarchaeota;c__Thermoplasmata;o__Methanomassiliicoccales;f__Methanomassiliicoccaceae;g__Group12;s__Group12 sp. ISO4-H5	283	507	59	421	157	179	614	199	531	226	1252	241	897	261	193	463	159	247
DQ402028	k__Archaea;p__Euryarchaeota;c__Thermoplasmata;o__Methanomassiliicoccales;f__Methanomassiliicoccaceae;g__Group10;s__Group10 sp.	1000	19	2130	109	1	421	0	3	0	2	145	1635	16	0	0	56	0	695
EU863827	k__Archaea;p__Euryarchaeota;c__Methanobacteria;o__Methanobacteriales;f__Methanobacteriaceae;g__Methanobrevibacter;s__Methanobrevibacter gottschalkii clade	14	45	205	1382	87	29	11	215	21	212	9	106	56	1718	178	136	276	21
FJ919250	k__Archaea;p__Euryarchaeota;c__Methanobacteria;o__Methanobacteriales;f__Methanobacteriaceae;g__Methanobrevibacter;s__Methanobrevibacter gottschalkii clade	123	156	110	280	63	149	508	13	2221	43	330	202	55	17	110	37	36	146
HM216946	k__Archaea;p__Euryarchaeota;c__Methanobacteria;o__Methanobacteriales;f__Methanobacteriaceae;g__Methanobrevibacter;s__Methanobrevibacter gottschalkii clade	84	29	172	306	10	431	8	3	17	10	35	238	19	20	18	449	1774	93
JF302112	k__Archaea;p__Euryarchaeota;c__Methanobacteria;o__Methanobacteriales;f__Methanobacteriaceae;g__Methanobrevibacter;s__Methanobrevibacter gottschalkii clade	23	85	180	1640	29	182	2	0	2	6	13	1	241	398	95	331	135	15
JF683038	k__Archaea;p__Euryarchaeota;c__Methanobacteria;o__Methanobacteriales;f__Methanobacteriaceae;g__Methanobrevibacter;s__Methanobrevibacter ruminantium clade	126	156	65	173	320	146	100	86	220	88	298	119	57	111	399	110	87	86
DQ402027	k__Archaea;p__Euryarchaeota;c__Methanobacteria;o__Methanobacteriales;f__Methanobacteriaceae;g__Methanosphaera;s__Methanosphaera sp. ISO3-F5	202	317	3	15	189	10	52	3	41	40	1051	117	80	51	176	100	23	141
HM038363	k__Archaea;p__Euryarchaeota;c__Thermoplasmata;o__Methanomassiliicoccales;f__Methanomassiliicoccaceae;g__Group9;s__Group9 sp.	12	20	48	13	28	33	0	384	1	1	1	6	263	0	0	1136	28	6
DQ123887	k__Archaea;p__Euryarchaeota;c__Thermoplasmata;o__Methanomassiliicoccales;f__Methanomassiliicoccaceae;g__Group12;s__Group12 sp. ISO4-H5	60	130	42	83	9	14	193	29	40	18	1022	3	95	8	5	33	6	48
FJ919271	k__Archaea;p__Euryarchaeota;c__Methanobacteria;o__Methanobacteriales;f__Methanobacteriaceae;g__Methanobrevibacter;s__Methanobrevibacter gottschalkii clade	4	14	18	0	19	1	26	0	9	18	3	2	5	1453	14	16	2	4
JF302139	k__Archaea;p__Euryarchaeota;c__Methanobacteria;o__Methanobacteriales;f__Methanobacteriaceae;g__Methanobrevibacter;s__Methanobrevibacter ruminantium clade	93	83	82	67	162	63	41	54	114	30	148	81	46	54	211	70	52	78
JF302137	k__Archaea;p__Euryarchaeota;c__Methanobacteria;o__Methanobacteriales;f__Methanobacteriaceae;g__Methanobrevibacter;s__Methanobrevibacter ruminantium clade	34	94	40	91	130	79	39	29	151	33	212	58	47	39	113	55	84	62
M04635:47:000000000-C9JGC:1:2116:15621:3717 1:N:0:2/M04635:47:000000000-C9JGC:1:2116:15621:3717 2:N:0:2	k__Archaea;p__Euryarchaeota;c__Methanobacteria;o__Methanobacteriales;f__Methanobacteriaceae;g__Methanobrevibacter;s__Methanobrevibacter gottschalkii clade	65	120	59	23	73	61	102	12	120	56	81	70	170	61	49	62	25	85
JF302406	k__Archaea;p__Euryarchaeota;c__Methanobacteria;o__Methanobacteriales;f__Methanobacteriaceae;g__Methanobrevibacter;s__Methanobrevibacter gottschalkii clade	38	10	9	52	0	9	7	1	2	7	47	8	321	713	7	7	7	23
AB034183	k__Archaea;p__Euryarchaeota;c__Methanobacteria;o__Methanobacteriales;f__Methanobacteriaceae;g__Methanobrevibacter;s__Methanobrevibacter ruminantium clade	48	45	16	59	74	62	30	51	77	32	152	30	15	34	150	29	67	35
JF807265	k__Archaea;p__Euryarchaeota;c__Thermoplasmata;o__Methanomassiliicoccales;f__Methanomassiliicoccaceae;g__Group12;s__Group12 sp. ISO4-H5	63	134	62	32	33	17	4	54	18	39	185	85	34	5	3	58	41	46
JF302124	k__Archaea;p__Euryarchaeota;c__Methanobacteria;o__Methanobacteriales;f__Methanobacteriaceae;g__Methanobrevibacter;s__Methanobrevibacter gottschalkii clade	33	159	36	34	2	10	61	7	5	114	103	4	2	87	2	21	16	37
JF683044	k__Archaea;p__Euryarchaeota;c__Methanobacteria;o__Methanobacteriales;f__Methanobacteriaceae;g__Methanobrevibacter;s__Methanobrevibacter ruminantium clade	12	13	12	1	108	89	58	3	10	96	12	2	20	119	116	7	2	11
JF682919	k__Archaea;p__Euryarchaeota;c__Methanobacteria;o__Methanobacteriales;f__Methanobacteriaceae;g__Methanosphaera;s__Methanosphaera sp. ISO3-F5	0	11	1	3	0	14	11	0	502	0	28	11	0	18	6	0	0	1
DQ123875	k__Archaea;p__Euryarchaeota;c__Thermoplasmata;o__Methanomassiliicoccales;f__Methanomassiliicoccaceae;g__Group8;s__Group8	52	59	12	31	1	45	19	8	9	49	10	170	3	6	0	62	1	40
JF807296	k__Archaea;p__Euryarchaeota;c__Thermoplasmata;o__Methanomassiliicoccales;f__Methanomassiliicoccaceae;g__Group9;s__Group9 sp.	24	49	17	50	6	28	14	3	31	9	23	34	15	9	3	32	24	201
M04635:47:000000000-C9JGC:1:2116:9667:19716 1:N:0:11/M04635:47:000000000-C9JGC:1:2116:9667:19716 2:N:0:11	k__Archaea;p__Euryarchaeota;c__Thermoplasmata;o__Methanomassiliicoccales;f__Methanomassiliicoccaceae;g__Group3b;s__Group3b sp.	53	20	84	156	6	0	0	0	0	0	5	0	0	2	0	26	0	201
EF055508	k__Archaea;p__Euryarchaeota;c__Methanobacteria;o__Methanobacteriales;f__Methanobacteriaceae;g__Methanobrevibacter;s__Methanobrevibacter gottschalkii clade	24	19	66	3	9	10	1	0	2	2	27	39	60	44	141	53	24	26
JF302067	k__Archaea;p__Euryarchaeota;c__Methanobacteria;o__Methanobacteriales;f__Methanobacteriaceae;g__Methanobrevibacter;s__Methanobrevibacter gottschalkii clade	0	0	0	0	1	0	1	527	1	0	0	0	3	0	0	0	1	0
JF302069	k__Archaea;p__Euryarchaeota;c__Methanobacteria;o__Methanobacteriales;f__Methanobacteriaceae;g__Methanobrevibacter;s__Methanobrevibacter gottschalkii clade	1	3	0	5	0	0	0	481	1	3	0	0	1	0	0	0	0	1
JF683035	k__Archaea;p__Euryarchaeota;c__Methanobacteria;o__Methanobacteriales;f__Methanobacteriaceae;g__Methanobrevibacter;s__Methanobrevibacter ruminantium clade	22	24	7	40	38	23	10	21	41	13	55	17	14	8	40	15	21	16
DQ519588	k__Archaea;p__Euryarchaeota;c__Methanobacteria;o__Methanobacteriales;f__Methanobacteriaceae;g__Methanobrevibacter;s__Methanobrevibacter ruminantium clade	7	1	5	2	0	2	8	1	12	16	0	10	26	10	16	117	103	41
JF302381	k__Archaea;p__Euryarchaeota;c__Methanobacteria;o__Methanobacteriales;f__Methanobacteriaceae;g__Methanobrevibacter;s__Methanobrevibacter ruminantium clade	15	38	12	28	14	8	2	24	16	8	35	16	17	10	14	20	23	12
DQ402034	k__Archaea;p__Euryarchaeota;c__Methanobacteria;o__Methanobacteriales;f__Methanobacteriaceae;g__Methanosphaera;s__Methanosphaera sp. ISO3-F5	0	0	18	2	6	0	16	0	14	1	183	11	0	4	2	0	49	4
AB541676	k__Archaea;p__Euryarchaeota;c__Methanobacteria;o__Methanobacteriales;f__Methanobacteriaceae;g__Methanosphaera;s__Methanosphaera sp. ISO3-F5	0	0	32	14	16	22	22	1	161	9	2	0	0	0	14	0	5	2
M04635:47:000000000-C9JGC:1:1101:12050:17680 1:N:0:11/M04635:47:000000000-C9JGC:1:1101:12050:17680 2:N:0:11	k__Archaea;p__Euryarchaeota;c__Methanomicrobia;o__Methanosarcinales;f__Methanosarcinaceae;g__Methanimicrococcus;s__Methanimicrococcus blatticola	26	18	1	1	1	0	0	3	10	0	17	100	2	2	0	68	11	17
DQ372973	k__Archaea;p__Euryarchaeota;c__Methanobacteria;o__Methanobacteriales;f__Methanobacteriaceae;g__Methanobrevibacter;s__Methanobrevibacter ruminantium clade	0	0	0	0	0	30	0	0	0	0	28	7	0	0	0	0	0	208
DQ402024	k__Archaea;p__Euryarchaeota;c__Methanobacteria;o__Methanobacteriales;f__Methanobacteriaceae;g__Methanosphaera;s__Methanosphaera sp. ISO3-F5	0	0	1	0	0	172	14	0	29	0	2	8	0	24	4	2	1	7
EU093107	k__Archaea;p__Euryarchaeota;c__Methanobacteria;o__Methanobacteriales;f__Methanobacteriaceae;g__Methanobrevibacter;s__Methanobrevibacter gottschalkii clade	12	1	63	2	0	0	127	0	2	0	12	1	1	0	0	0	1	8
JF302224	k__Archaea;p__Euryarchaeota;c__Methanobacteria;o__Methanobacteriales;f__Methanobacteriaceae;g__Methanobrevibacter;s__Methanobrevibacter gottschalkii clade	2	17	6	1	9	2	5	2	7	4	11	5	37	73	12	4	5	6
JF302573	k__Archaea;p__Euryarchaeota;c__Methanobacteria;o__Methanobacteriales;f__Methanobacteriaceae;g__Methanobrevibacter;s__Methanobrevibacter ruminantium clade	11	14	5	8	34	10	9	0	20	4	23	10	4	7	17	6	10	6
JF302499	k__Archaea;p__Euryarchaeota;c__Methanobacteria;o__Methanobacteriales;f__Methanobacteriaceae;g__Methanobrevibacter;s__Methanobrevibacter gottschalkii clade	6	2	22	0	89	3	0	1	3	30	13	1	4	4	0	2	10	5
JF302513	k__Archaea;p__Euryarchaeota;c__Methanobacteria;o__Methanobacteriales;f__Methanobacteriaceae;g__Methanobrevibacter;s__Methanobrevibacter gottschalkii clade	5	8	6	6	0	0	4	0	1	9	6	0	14	115	0	3	1	0
JF683098	k__Archaea;p__Euryarchaeota;c__Methanobacteria;o__Methanobacteriales;f__Methanobacteriaceae;g__Methanobrevibacter;s__Methanobrevibacter ruminantium clade	5	23	1	6	20	12	3	8	10	3	28	6	2	5	19	3	15	5
ABYW01000015	k__Archaea;p__Euryarchaeota;c__Methanobacteria;o__Methanobacteriales;f__Methanobacteriaceae;g__Methanobrevibacter;s__Methanobrevibacter smithii	0	5	4	53	41	0	2	3	2	23	1	6	2	3	2	2	2	0
M04635:47:000000000-C9JGC:1:1102:7493:22539 1:N:0:14/M04635:47:000000000-C9JGC:1:1102:7493:22539 2:N:0:14	k__Archaea;p__Euryarchaeota;c__Methanobacteria;o__Methanobacteriales;f__Methanobacteriaceae;g__Methanobrevibacter;s__Methanobrevibacter gottschalkii clade	1	1	7	0	4	6	18	0	0	26	0	0	12	66	8	0	0	1
AY615204	k__Archaea;p__Euryarchaeota;c__Methanobacteria;o__Methanobacteriales;f__Methanobacteriaceae;g__Methanobrevibacter;s__Methanobrevibacter ruminantium clade	7	15	0	1	3	4	1	1	3	1	41	1	6	5	21	8	13	11
JF302321	k__Archaea;p__Euryarchaeota;c__Methanobacteria;o__Methanobacteriales;f__Methanobacteriaceae;g__Methanobrevibacter;s__Methanobrevibacter gottschalkii clade	10	10	7	0	7	7	11	5	9	3	5	4	17	4	4	3	0	4
HQ659066	k__Archaea;p__Euryarchaeota;c__Methanobacteria;o__Methanobacteriales;f__Methanobacteriaceae;g__Methanobrevibacter;s__Methanobrevibacter ruminantium clade	6	9	2	2	12	8	3	0	11	2	18	6	3	4	13	0	6	4
EU093105	k__Archaea;p__Euryarchaeota;c__Methanobacteria;o__Methanobacteriales;f__Methanobacteriaceae;g__Methanobrevibacter;s__Methanobrevibacter gottschalkii clade	33	3	15	0	15	1	1	0	0	0	1	0	0	0	1	12	0	26
AY196666	k__Archaea;p__Euryarchaeota;c__Methanobacteria;o__Methanobacteriales;f__Methanobacteriaceae;g__Methanobrevibacter;s__Methanobrevibacter ruminantium clade	43	0	0	0	0	0	0	0	0	1	11	7	0	0	0	4	0	29
EU831370	k__Archaea;p__Euryarchaeota;c__Methanobacteria;o__Methanobacteriales;f__Methanobacteriaceae;g__Methanobrevibacter;s__Methanobrevibacter gottschalkii clade	1	0	0	0	0	0	31	3	1	0	32	15	0	0	3	0	2	3
EU831401	k__Archaea;p__Euryarchaeota;c__Methanobacteria;o__Methanobacteriales;f__Methanobacteriaceae;g__Methanobrevibacter;s__Methanobrevibacter gottschalkii clade	5	1	16	0	41	1	3	0	0	5	2	0	0	4	4	0	2	2
		35982	44687	49648	55730	54804	37575	47793	31044	39595	46342	44055	36548	57416	48619	60799	39543	33340	33627

## Sheet: OTU abundance per 10000 reads
Order	CTR1	CTR2	CTR3	CTR4	CTR5	CTR6	CON1	CON2	CON3	CON4	CON5	CON6	INT1	INT2	INT3	INT4	INT5	INT6
Methanobacteriales	8788.56	8190.53	8820.29	9624.62	9538.54	8783.5	9218.09	9400.85	9164.79	9344.65	7927.36	8188.41	8993.66	9583.29	9863.81	8348.63	8936.11	8817.62
Methanomasiliicoccales	1204.21	1805.45	1179.5	375.202	461.28	1216.5	781.914	598.183	832.681	655.345	2068.78	1784.23	1005.99	416.298	136.186	1634.17	1060.59	1177.33
Methanosarcinales	7.22584	4.02802	0.201418	0.179437	0.182468	0	0	0.96637	2.52557	0	3.85881	27.3613	0.348335	0.411362	0	17.1965	3.29934	5.05546
Genus	CTR1	CTR2	CTR3	CTR4	CTR5	CTR6	CON1	CON2	CON3	CON4	CON5	CON6	INT1	INT2	INT3	INT4	INT5	INT6
Methanobrevibacter	7890.61	7751.92	8005.76	9505.29	9397.12	8635.26	9189.63	9287.14	8935.98	8893.01	7205.77	7904.4	8364.39	9349.23	9081.89	7703.01	8353.33	8105.99
Group12	887.11	1768.08	718.055	310.784	453.617	1076.25	775.009	469.978	822.326	642.182	2027.01	1279.41	954.264	412.802	135.693	1302.38	1044.69	837.422
Group10	277.917	4.2518	429.02	19.5586	0.182468	112.043	0	0.96637	0	0.431574	32.9134	447.357	2.78668	0	0	14.1618	0	206.679
Group3b	14.7296	4.47557	16.9191	27.9921	1.09481	0	0	0	0	0	1.13494	0	0	0.411362	0	6.57512	0	59.7734
Group8	14.4517	13.2029	2.41702	5.56253	0.182468	11.976	3.97548	2.57699	2.27301	10.5736	2.26989	46.5142	0.522502	1.23409	0	15.6791	0.29994	11.8952
Group9	10.005	15.4407	13.0922	11.3045	6.20393	16.2342	2.9293	124.662	8.08183	2.15787	5.44774	10.9445	48.4186	1.85113	0.493429	295.375	15.5969	61.5577
Methanobacterium	573.342	277.486	210.079	20.9941	92.1466	88.0905	2.72006	20.938	18.6892	10.3578	250.596	241.874	271.527	103.457	365.631	317.376	431.614	452.018
Methanosphaera	324.607	161.121	604.455	98.3312	49.2665	60.1464	25.736	92.7716	210.128	441.284	471.002	42.1364	357.74	130.607	416.29	328.25	151.17	259.613
Methanimicrococcus	7.22584	4.02802	0.201418	0.179437	0.182468	0	0	0.96637	2.52557	0	3.85881	27.3613	0.348335	0.411362	0	17.1965	3.29934	5.05546
Species	CTR1	CTR2	CTR3	CTR4	CTR5	CTR6	CON1	CON2	CON3	CON4	CON5	CON6	INT1	INT2	INT3	INT4	INT5	INT6
Methanobrevibacter gottschalkii clade	6061.64	5561.8	4975.83	8140.14	5660.17	4620.89	4284.73	8469.27	5101.91	3735.27	3711.04	5064.85	5918.91	4382.65	3609.76	5395.14	6492.5	6090.64
Methanobrevibacter millerae	707.02	951.06	1957.78	862.372	1007.23	624.085	1692.51	255.766	1941.66	1287.17	890.932	1976.85	962.624	1298.26	2705.14	1441.22	570.786	809.171
Methanobrevibacter wolinii	365.738	211.471	884.225	4.66535	1418.51	2123.22	2808.57	93.4158	149.009	3334.12	92.6115	32.5599	1234.67	3282.05	1315.32	367.701	10.7978	466.589
Methanobrevibacter ruminantium clade	756.211	1026.47	187.117	488.606	1303.74	1267.07	403.406	467.723	1742.9	531.483	2510.95	828.5	247.84	385.652	1451.34	498.445	1278.64	739.584
Methanobrevibacter smithii	0	1.11889	0.805672	9.51014	7.48121	0	0.418471	0.96637	0.505114	4.9631	0.226989	1.64168	0.348335	0.617043	0.328953	0.505779	0.59988	0
Group12 sp. ISO4-H5	887.11	1768.08	718.055	310.784	453.617	1076.25	775.009	469.978	822.326	642.182	2027.01	1279.41	954.264	412.802	135.693	1302.38	1044.69	837.422
Group10 sp.	277.917	4.2518	429.02	19.5586	0.182468	112.043	0	0.96637	0	0.431574	32.9134	447.357	2.78668	0	0	14.1618	0	206.679
Group9 sp.	10.005	15.4407	13.0922	11.3045	6.20393	16.2342	2.9293	124.662	8.08183	2.15787	5.44774	10.9445	48.4186	1.85113	0.493429	295.375	15.5969	61.5577
Group8	14.4517	13.2029	2.41702	5.56253	0.182468	11.976	3.97548	2.57699	2.27301	10.5736	2.26989	46.5142	0.522502	1.23409	0	15.6791	0.29994	11.8952
Group3b sp.	14.7296	4.47557	16.9191	27.9921	1.09481	0	0	0	0	0	1.13494	0	0	0.411362	0	6.57512	0	59.7734
Methanobacterium sp.	573.342	277.486	210.079	20.9941	92.1466	88.0905	2.72006	20.938	18.6892	10.3578	250.596	241.874	271.527	103.457	365.631	317.376	431.614	452.018
Methanosphaera sp. ISO3-F5	324.607	161.121	604.455	98.3312	49.2665	60.1464	25.736	92.7716	210.128	441.284	471.002	42.1364	357.74	130.607	416.29	328.25	151.17	259.613
Methanimicrococcus blatticola	7.22584	4.02802	0.201418	0.179437	0.182468	0	0	0.96637	2.52557	0	3.85881	27.3613	0.348335	0.411362	0	17.1965	3.29934	5.05546

## Sheet: Abundance %
Order	CTR1	CTR2	CTR3	CTR4	CTR5	CTR6	CON1	CON2	CON3	CON4	CON5	CON6	INT1	INT2	INT3	INT4	INT5	INT6
Methanobacteriales	87.8856	81.9053	88.2029	96.2462	95.3854	87.835	92.1809	94.0085	91.6479	93.4465	79.2736	81.8841	89.9366	95.8329	98.6381	83.4863	89.3611	88.1762
Methanomasiliicoccales	12.0421	18.0545	11.795	3.75202	4.6128	12.165	7.81914	5.98183	8.32681	6.55345	20.6878	17.8423	10.0599	4.16298	1.36186	16.3417	10.6059	11.7733
Methanosarcinales	0.0722584	0.0402802	0.00201418	0.00179437	0.00182468	0	0	0.0096637	0.0252557	0	0.0385881	0.273613	0.00348335	0.00411362	0	0.171965	0.0329934	0.0505546
Genus	CTR1	CTR2	CTR3	CTR4	CTR5	CTR6	CON1	CON2	CON3	CON4	CON5	CON6	INT1	INT2	INT3	INT4	INT5	INT6
Methanobrevibacter	78.9061	77.5192	80.0576	95.0529	93.9712	86.3526	91.8963	92.8714	89.3598	88.9301	72.0577	79.044	83.6439	93.4923	90.8189	77.0301	83.5333	81.0599	85.31	85.6932	84.9297
Group12	8.8711	17.6808	7.18055	3.10784	4.53617	10.7625	7.75009	4.69978	8.22326	6.42182	20.2701	12.7941	9.54264	4.12802	1.35693	13.0238	10.4469	8.37422	8.68982	10.0265	7.81209
Group10	2.77917	0.042518	4.2902	0.195586	0.00182468	1.12043	0	0.0096637	0	0.00431574	0.329134	4.47357	0.0278668	0	0	0.141618	0	2.06679	1.40495	0.80278	0.372713
Group3b	0.147296	0.0447557	0.169191	0.279921	0.0109481	0	0	0	0	0	0.0113494	0	0	0.00411362	0	0.0657512	0	0.597734	0.108685	0.00189157	0.111266
Group8	0.144517	0.132029	0.0241702	0.0556253	0.00182468	0.11976	0.0397548	0.0257699	0.0227301	0.105736	0.0226989	0.465142	0.00522502	0.0123409	0	0.156791	0.0029994	0.118952	0.0796545	0.113639	0.0493848
Group9	0.10005	0.154407	0.130922	0.113045	0.0620393	0.162342	0.029293	1.24662	0.0808183	0.0215787	0.0544774	0.109445	0.484186	0.0185113	0.00493429	2.95375	0.155969	0.615577	0.120468	0.257038	0.705487
Methanobacterium	5.73342	2.77486	2.10079	0.209941	0.921466	0.880905	0.0272006	0.20938	0.186892	0.103578	2.50596	2.41874	2.71527	1.03457	3.65631	3.17376	4.31614	4.52018	2.10356	0.908624	3.23604
Methanosphaera	3.24607	1.61121	6.04455	0.983312	0.492665	0.601464	0.25736	0.927716	2.10128	4.41284	4.71002	0.421364	3.5774	1.30607	4.1629	3.2825	1.5117	2.59613	2.16321	2.13843	2.73945
Methanimicrococcus	0.0722584	0.0402802	0.00201418	0.00179437	0.00182468	0	0	0.0096637	0.0252557	0	0.0385881	0.273613	0.00348335	0.00411362	0	0.171965	0.0329934	0.0505546	0.0196953	0.0578534	0.0438516
Species	CTR1	CTR2	CTR3	CTR4	CTR5	CTR6	CON1	CON2	CON3	CON4	CON5	CON6	INT1	INT2	INT3	INT4	INT5	INT6
Methanobrevibacter gottschalkii clade	60.6164	55.618	49.7583	81.4014	56.6017	46.2089	42.8473	84.6927	51.0191	37.3527	37.1104	50.6485	59.1891	43.8265	36.0976	53.9514	64.925	60.9064	58.3675	50.6118	53.1493
Methanobrevibacter millerae	7.0702	9.5106	19.5778	8.62372	10.0723	6.24085	16.9251	2.55766	19.4166	12.8717	8.90932	19.7685	9.62624	12.9826	27.0514	14.4122	5.70786	8.09171	10.1826	13.4081	12.9787
Methanobrevibacter wolinii	3.65738	2.11471	8.84225	0.0466535	14.1851	21.2322	28.0857	0.934158	1.49009	33.3412	0.926115	0.325599	12.3467	32.8205	13.1532	3.67701	0.107978	4.66589	8.34638	10.8505	11.1285
Methanobrevibacter ruminantium clade	7.56211	10.2647	1.87117	4.88606	13.0374	12.6707	4.03406	4.67723	17.429	5.31483	25.1095	8.285	2.4784	3.85652	14.5134	4.98445	12.7864	7.39584	8.38202	10.8083	7.66917
Methanobrevibacter smithii	0	0.0111889	0.00805672	0.0951014	0.0748121	0	0.00418471	0.0096637	0.00505114	0.049631	0.00226989	0.0164168	0.00348335	0.00617043	0.00328953	0.00505779	0.0059988	0	0.0315265	0.0145362	0.00399998
Group12 sp. ISO4-H5	8.8711	17.6808	7.18055	3.10784	4.53617	10.7625	7.75009	4.69978	8.22326	6.42182	20.2701	12.7941	9.54264	4.12802	1.35693	13.0238	10.4469	8.37422	8.68982	10.0265	7.81209
Group10 sp.	2.77917	0.042518	4.2902	0.195586	0.00182468	1.12043	0	0.0096637	0	0.00431574	0.329134	4.47357	0.0278668	0	0	0.141618	0	2.06679	1.40495	0.80278	0.372713
Group9 sp.	0.10005	0.154407	0.130922	0.113045	0.0620393	0.162342	0.029293	1.24662	0.0808183	0.0215787	0.0544774	0.109445	0.484186	0.0185113	0.00493429	2.95375	0.155969	0.615577	0.120468	0.257038	0.705487
Group8	0.144517	0.132029	0.0241702	0.0556253	0.00182468	0.11976	0.0397548	0.0257699	0.0227301	0.105736	0.0226989	0.465142	0.00522502	0.0123409	0	0.156791	0.0029994	0.118952	0.0796545	0.113639	0.0493848
Group3b sp.	0.147296	0.0447557	0.169191	0.279921	0.0109481	0	0	0	0	0	0.0113494	0	0	0.00411362	0	0.0657512	0	0.597734	0.108685	0.00189157	0.111266
Methanobacterium sp.	5.73342	2.77486	2.10079	0.209941	0.921466	0.880905	0.0272006	0.20938	0.186892	0.103578	2.50596	2.41874	2.71527	1.03457	3.65631	3.17376	4.31614	4.52018	2.10356	0.908624	3.23604
Methanosphaera sp. ISO3-F5	3.24607	1.61121	6.04455	0.983312	0.492665	0.601464	0.25736	0.927716	2.10128	4.41284	4.71002	0.421364	3.5774	1.30607	4.1629	3.2825	1.5117	2.59613	2.16321	2.13843	2.73945
Methanimicrococcus blatticola	0.0722584	0.0402802	0.00201418	0.00179437	0.00182468	0	0	0.0096637	0.0252557	0	0.0385881	0.273613	0.00348335	0.00411362	0	0.171965	0.0329934	0.0505546	0.0196953	0.0578534	0.0438516

## Sheet: PERMANOVA
Order	CTR	CON	INT	P-value			Genus	CTR	CON	INT	P-value		Species	CTR	CON	INT	P-value
Methanobacteriales	89.58	88.74	90.91	0.826			Methanobrevibacter	85.31	85.6932	84.9297	0.982		Methanobrevibacter gottschalkii clade	58.3675	50.6118	53.1493	0.5055
Methanomasiliicoccales	10.4	11.2	9.05	0.931			Group12	8.68982	10.0265	7.81209	0.9401		Methanobrevibacter millerae	10.1826	13.4081	12.9787	0.6863
Methanosarcinales	0.02	0.06	0.04	0.737			Group10	1.40495	0.80278	0.372713	0.4655		Methanobrevibacter wolinii	8.34638	10.8505	11.1285	0.3846
							Group3b	0.108685	0.00189157	0.111266	0.075	P<0.1	Methanobrevibacter ruminantium clade	8.38202	10.8083	7.66917	0.957
							Group8	0.0796545	0.113639	0.0493848	0.3377		Methanobrevibacter smithii	0.0315265	0.0145362	0.00399998	0.1219
							Group9	0.120468	0.257038	0.705487	0.044		Group12 sp. ISO4-H5	8.68982	10.0265	7.81209	0.9461
							Methanobacterium	2.10356	0.908624	3.23604	0.044		Group10 sp.	1.40495	0.80278	0.372713	0.4496
							Methanosphaera	2.16321	2.13843	2.73945	0.3516		Group9 sp.	0.120468	0.257038	0.705487	0.03397
							Methanimicrococcus	0.0196953	0.0578534	0.0438516	0.772		Group8	0.0796545	0.113639	0.0493848	0.3616
													Group3b sp.	0.108685	0.00189157	0.111266	0.06394	P<0.1
													Methanobacterium sp.	2.10356	0.908624	3.23604	0.03696
													Methanosphaera sp. ISO3-F5	2.16321	2.13843	2.73945	0.3936
													Methanimicrococcus blatticola	0.0196953	0.0578534	0.0438516	0.7483

## Sheet: Goods Coverage
Sample	No. of singleton	No. of seqs	Good's Coverage
CTR1	2	30030	99.9933
CTR2	2	30030	99.9933
CTR3	3	30030	99.99
CTR4	4	30030	99.9867
CTR5	1	30030	99.9967
CTR6	1	30030	99.9967
CON1	3	30030	99.99
CON2	3	30030	99.99
CON3	2	30030	99.9933
CON4	3	30030	99.99
CON5	4	30030	99.9867
CON6	4	30030	99.9867
INT1	2	30030	99.9933
INT2	3	30030	99.99
INT3	2	30030	99.9933
INT4	0	30030	100
INT5	5	30030	99.9833
INT6	3	30030	99.99
		Mean	99.9913
